# Supplementary material for: Interfacial-confined coordination to single-atom nanotherapeutics
Source: Nat Commun. 2022 Jan 10;13:91. doi: 10.1038/s41467-021-27640-7 (PMC8748799; doi:10.1038/s41467-021-27640-7)
Supplement: Supplementary file 3 — Source Data [file 41467_2021_27640_MOESM3_ESM.xlsx]

## Sheet: Fig 2e
Figure 2e
		PBS		RPMI-1640		Water
		Ave	Std.	Ave	Std.	Ave	Std.
	0	280.05	5.16188	223.5	0.42426	289.15	3.04056
	0.5	281.35	5.44472	215.98	0.21213	218.55	0.6364
	1	309.4	28.5671	279.5	9.19239	234.55	3.18198
	2	309.55	9.54594	256.4	42.0021	269.2	9.3338
	3	326.467	17.0535	285.15	11.6673	234.55	1.202
	30	331.15	16.3342	293.5	9.19	237.05	5.72757

## Sheet: Fig 3b
Figure 3b
		Diameter (Å)	counts
		0.50-0.75	4
		0.75-1.0	10
		1.0-1.25	6
		1.25-1.5	6
		1.5-1.75	4
		1.75-2.0	2

## Sheet: Fig.4b
Figure 4b
		Time(s)	0.06mg/ml	0.13mg/ml	0.25mg/ml	0.5mg/ml
		0	0	0	0	0
		10	2.5	2	1.8	0.2
		20	6.7	4.6	3.7	1.5
		30	10.6	7.1	5.5	2.6
		40	13.6	9.3	6.7	3.8
		50	16.8	11.5	8.2	4.5
		60	19.6	13.4	9.6	5.4
		70	22.1	15.4	11.1	6.2
		80	24.8	17	12.4	7.2
		90	27.2	18.6	13.5	7.8
		100	29.2	20.3	14.5	8.6
		110	31	21.9	15.8	9.4
		120	33	23.2	17	10
		130	34.5	24.5	17.9	10.5
		140	35.9	26	19	11.2
		150	37.8	26.9	19.9	12.1
		160	39.2	28.2	20.7	12.6
		170	40.5	29.2	21.8	13.2
		180	41.6	30.1	22.3	13.8
		190	42.6	31.1	23.4	14.5
		200	43.6	32.1	24.2	14.9
		210	44.5	32.7	25	15.5
		220	44.7	33.7	25.6	16
		230	45.7	34.7	26.2	16.4
		240	46.5	35.3	26.9	16.8
		250	47.1	36.1	27.5	17.4
		260	47.5	36.8	28.2	17.8
		270	48.5	37.7	28.8	18.3
		280	48.6	38.3	29.4	18.7
		290	49.5	38.9	29.8	18.8
		300	49.5	39.2	30.2	19.1

## Sheet: Fig.4c
Figure 4c
			Time(s)	Time(℃）
			0	19.4
			10	21.9
			20	25.7
			30	29.1
			40	33
			50	35.7
			60	38.3
			70	41.4
			80	43.3
			90	45.1
			100	47.9
			110	49.8
			120	51.2
			130	53.4
			140	54.7
			150	56.5
			160	58.4
			170	59.6
			180	60.8
			190	62.2
			200	63.5
			210	64.6
			220	65.6
			230	66.4
			240	67.1
			250	68.1
			260	68.7
			270	69.2
			280	70.2
			290	70.8
			300	71.3
			310	71.3
			320	71
			330	68.4
			340	66.2
			350	64.5
			360	62.7
			370	61
			380	59.5
			390	58.1
			400	56.5
			410	55.3
			420	54.1
			430	53.1
			440	52
			450	50.9
			460	49.9
			470	49.1
			480	48.3
			490	47.2
			500	46.3
			510	45.5
			520	44.5
			530	44
			540	42.9
			550	42.1
			560	41.9
			570	41.1
			580	40.5
			590	39.7
			600	39.4
			610	38.5
			620	38.2
			630	37.8
			640	37.2
			650	36.7
			660	36.3
			670	35.9
			680	35.5
			690	35.1
			700	34.7
			710	34.2
			720	33.8
			730	33.3
			740	32.9
			750	32.6
			760	32.1
			770	32
			780	31.6
			790	31.3
			800	30.9
			810	30.6
			820	30.3
			830	30.2
			840	29.8
			850	29.6
			860	29.3
			870	28.9
			880	28.7
			890	28.6
			900	28.4
			910	28.1
			920	27.9
			930	27.7
			940	27.4
			950	27.3
			960	26.6
			970	26.7
			980	26.5
			990	26.4
			1000	26.3
			1010	26.1
			1020	26
			1030	25.8
			1040	25.6
			1050	25.5
			1060	25.5
			1070	25.3
			1080	25.1
			1090	25
			1100	24.8
			1110	24.6
			1120	24.8
			1130	24.6
			1140	24.5
			1150	24.2
			1160	24.1
			1170	24
			1180	24.1
			1190	24
			1200	23.8
			1210	26.2
			1220	30.2
			1230	33.7
			1240	37.1
			1250	40.1
			1260	42.8
			1270	45.5
			1280	47.8
			1290	49.9
			1300	52
			1310	53.7
			1320	55.9
			1330	57.7
			1340	59.2
			1350	60.8
			1360	62.2
			1370	63.3
			1380	64.6
			1390	65.8
			1400	66.7
			1410	67.9
			1420	68.8
			1430	69.2
			1440	69.7
			1450	70.3
			1460	71.4
			1470	71.9
			1480	72.6
			1490	73.2
			1500	73.2
			1510	70.6
			1520	68.6
			1530	67
			1540	65.1
			1550	63.4
			1560	61.6
			1570	59.7
			1580	58.3
			1590	56.9
			1600	55.6
			1610	54.6
			1620	53.8
			1630	52.6
			1640	51.5
			1650	50.4
			1660	49.6
			1670	48.7
			1680	47.8
			1690	46.8
			1700	46.1
			1710	45.2
			1720	44.6
			1730	43.8
			1740	42.1
			1750	41.5
			1760	40.3
			1770	40.2
			1780	39.7
			1790	39
			1800	38.6
			1810	38.1
			1820	37.5
			1830	36.8
			1840	36.4
			1850	36.1
			1860	35.6
			1870	35.1
			1880	34.5
			1890	34
			1900	33.9
			1910	33.2
			1920	33.2
			1930	32.8
			1940	32.4
			1950	32
			1960	31.8
			1970	31.4
			1980	31.1
			1990	30.8
			2000	30.5
			2010	30.3
			2020	29.9
			2030	29.6
			2040	29.3
			2050	29.1
			2060	29
			2070	28.6
			2080	28.5
			2090	28.3
			2100	28
			2110	27.8
			2120	27.5
			2130	27.2
			2140	27
			2150	26.8
			2160	26.7
			2170	26.6
			2180	26.3
			2190	26.2
			2200	26
			2210	25.8
			2220	25.6
			2230	25.5
			2240	25.4
			2250	25.3
			2260	25
			2270	25
			2280	24.8
			2290	24.6
			2300	24.5
			2310	24.3
			2320	24.2
			2330	24
			2340	23.9
			2350	25.5
			2360	29.6
			2370	33.2
			2380	36.6
			2390	39.7
			2400	42.6
			2410	45.1
			2420	47.5
			2430	50.2
			2440	52.4
			2450	54.4
			2460	56.4
			2470	58.4
			2480	60.1
			2490	61.7
			2500	63.2
			2510	64.5
			2520	65.6
			2530	66.5
			2540	67.8
			2550	68.6
			2560	69.5
			2570	70
			2580	70.8
			2590	71.1
			2600	72.2
			2610	73
			2620	73.4
			2630	73.5
			2640	74.6
			2650	73
			2660	70.7
			2670	68.5
			2680	66.6
			2690	64.8
			2700	62.9
			2710	62.9
			2720	61
			2730	59.7
			2740	58.3
			2750	57.1
			2760	55.9
			2770	54.7
			2780	53.5
			2790	52.5
			2800	51.4
			2810	50.5
			2820	49.5
			2830	48.6
			2840	47.6
			2850	46.8
			2860	46.1
			2870	45.3
			2880	44.6
			2890	43.8
			2900	43
			2910	42.2
			2920	41.6
			2930	41
			2940	40.5
			2950	40.1
			2960	39.5
			2970	39
			2980	38.4
			2990	37.8
			3000	37.3
			3010	36.7
			3020	36.3
			3030	36
			3040	35.6
			3050	35.3
			3060	34.8
			3070	34.4
			3080	33.9
			3090	33.5
			3100	33
			3110	32.7
			3120	32.7
			3130	32.2
			3140	32.1
			3150	31.7
			3160	31.5
			3170	31.1
			3180	30.9
			3190	30.8
			3200	30.5
			3210	30.3
			3220	30
			3230	29.7
			3240	29.7
			3250	29.2
			3260	28.9
			3270	28.7
			3280	28.5
			3290	28.2
			3300	28
			3310	27.8
			3320	27.7
			3330	27.4
			3340	27.3
			3350	27.1
			3360	26.9
			3370	26.8
			3380	26.7
			3390	26.5
			3400	26.3
			3410	26.3
			3420	26.1
			3430	26
			3440	25.8
			3450	25.6
			3460	25.4
			3470	25.5
			3480	25.2
			3490	25.1
			3500	25.1
			3510	24.9
			3520	24.7
			3530	24.6
			3540	24.5
			3550	24.5
			3560	24.4
			3570	24.4
			3580	24.7
			3590	25.9
			3600	25.8
			3610	25.5
			3620	25.4
			3630	27.8
			3640	31.9
			3650	35.8
			3660	39.1
			3670	42.2
			3680	44.9
			3690	47.4
			3700	49.7
			3710	51.9
			3720	53.8
			3730	55.7
			3740	57.8
			3750	59.3
			3760	61
			3770	62.3
			3780	63.8
			3790	64.8
			3800	65.9
			3810	66.7
			3820	67.6
			3830	68.7
			3840	69.3
			3850	69.6
			3860	70.4
			3870	71.1
			3880	71.5
			3890	72.3
			3900	73
			3910	73.5
			3920	73.7
			3930	72.3
			3940	69.5
			3950	67.5
			3960	65.7
			3970	63.9
			3980	62.1
			3990	60.6
			4000	59.1
			4010	57.9
			4020	56.6
			4030	55.2
			4040	54
			4050	52.9
			4060	52
			4070	50.9
			4080	49.9
			4090	49
			4100	48.2
			4110	47.3
			4120	46.5
			4130	45.5
			4140	44.8
			4150	44.2
			4160	43.3
			4170	42.6
			4180	42
			4190	41.2
			4200	40.6
			4210	40.1
			4220	39.5
			4230	38.9
			4240	38.3
			4250	37.7
			4260	37.2
			4270	36.7
			4280	36.2
			4290	35.7
			4300	35.3
			4310	35
			4320	34.6
			4330	34.3
			4340	33.9
			4350	33.5
			4360	33.2
			4370	32.9
			4380	32.4
			4390	32.1
			4400	32
			4410	31.5
			4420	31.4
			4430	31.1
			4440	30.9
			4450	30.5
			4460	30.2
			4470	30
			4480	29.6
			4490	29.4
			4500	29.2
			4510	28.9
			4520	28.8
			4530	28.5
			4540	28.3
			4550	28.3
			4560	27.9
			4570	27.8
			4580	27.6
			4590	27.5
			4600	27.3
			4610	27.1
			4620	26.9
			4630	26.8
			4640	26.6
			4650	26.2
			4660	26
			4670	26
			4680	25.8
			4690	25.6
			4700	25.6
			4710	25.5
			4720	25.4
			4730	25.3
			4740	25.2
			4750	25
			4760	24.9
			4770	24.7
			4780	26.4
			4790	31.1
			4800	34.9
			4810	38.1
			4820	41.1
			4830	44.2
			4840	46.8
			4850	49.3
			4860	51.7
			4870	53.9
			4880	55.8
			4890	57.7
			4900	59.3
			4910	61
			4920	62.5
			4930	64.2
			4940	65.4
			4950	66.7
			4960	67.8
			4970	68.7
			4980	69.5
			4990	70.3
			5000	71.2
			5010	71.7
			5020	72.4
			5030	73
			5040	73
			5050	72.8
			5060	73.3
			5070	73.8
			5080	74.3
			5090	71.8
			5100	69.5
			5110	67.5
			5120	65.8
			5130	64.1
			5140	62.1
			5150	60.8
			5160	59.1
			5170	57.7
			5180	56.4
			5190	55.2
			5200	53.8
			5210	52.8
			5220	51.8
			5230	50.7
			5240	49.6
			5250	48.7
			5260	47.7
			5270	47
			5280	46.4
			5290	45.6
			5300	44.9
			5310	44.2
			5320	43.5
			5330	42.7
			5340	42.4
			5350	41.7
			5360	41
			5370	40.5
			5380	39.9
			5390	39.3
			5400	38.7
			5410	38.1
			5420	37.8
			5430	37.4
			5440	36.9
			5450	36.5
			5460	36
			5470	35.5
			5480	35
			5490	34.7
			5500	34.3
			5510	33.9
			5520	33.4
			5530	32.9
			5540	32.8
			5550	32.5
			5560	31.9
			5570	31.9
			5580	31.6
			5590	31.4
			5600	31
			5610	30.5
			5620	30.4
			5630	30.1
			5640	30.2
			5650	29.8
			5660	29.5
			5670	29.2
			5680	29
			5690	28.9
			5700	28.7
			5710	28.3
			5720	28.3
			5730	28.2
			5740	28
			5750	27.9
			5760	27.6
			5770	27.4
			5780	27.3
			5790	27
			5800	26.9
			5810	26.8
			5820	26.6
			5830	26.5
			5840	26.3
			5850	26.1
			5860	25.9
			5870	25.7
			5880	25.6
			5890	25.5
			5900	25.4
			5910	25.2
			5920	25.1
			5930	25
			5940	25
			5950	24.9
			5960	24.8
			5970	24.6
			5980	24.5

## Sheet: Fig 4d
Figure 4d
			ID/IG	η(%)
		Fe/CDs@PPSNs-350	0.336	43.8
		Fe/CDs@PPSNs-550	0.654	56.4
		Fe/CDs@PPSNs-650	0.931	58.1
		CDs@PPSNs	0.403	18.7

## Sheet: Fig.4f
Figure 4f
			Time(s)	IOs@PPSN	CDs@PPSNs	Fe/CDs@PPSNs-350	Fe/CDs@PPSNs-550	Fe/CDs@PPSNs
			0	0	0	0	0	0
			10	0.1	0.6	0.3	1.1	2.5
			20	0.3	2.2	1.5	4.3	6.7
			30	0.6	3.7	2.6	7.2	10.6
			40	0.7	4.7	3.5	9.6	13.6
			50	0.8	5.9	4.4	12.2	16.8
			60	1	7.1	5.2	14.4	19.6
			70	1.1	8.2	5.8	16.2	22.1
			80	1.2	9.6	6.5	18	24.8
			90	1.3	10.3	7.3	20	27.2
			100	1.4	11.2	8	21.3	29.2
			110	1.5	12.2	8.8	23.1	31
			120	1.6	13.4	9.4	24.6	33
			130	1.7	14.2	9.8	26.3	34.5
			140	1.7	15.1	10.4	27.3	35.9
			150	1.8	16.1	11	28.5	37.8
			160	1.9	16.8	11.6	30.4	39.2
			170	1.9	17.5	12	31.2	40.5
			180	2	18	12.4	31.9	41.6
			190	2	18.9	12.8	33.5	42.6
			200	2.1	19.9	13.3	34.4	43.6
			210	2.2	20.4	13.8	35.6	44.5
			220	2.2	21.2	14.5	36.4	44.7
			230	2.3	21.6	15.4	37.2	45.7
			240	2.3	22.5	15.7	37.8	46.5
			250	2.4	23	16.1	38.2	47.1
			260	2.4	23.4	16.3	38.4	47.5
			270	2.5	24.1	16.8	39.3	48.5
			280	2.5	24.2	17.4	39.8	48.6
			290	2.6	24.6	17.4	40.5	49.5
			300	2.7	25.2	17.7	41.1	49.5

## Sheet: Fig 5b
Figure 5b
		Time(min)	MB only	pH=7.4	pH=6.0	pH=5
		0	100	100	100	100
		10	100	88.64	86.2	86.01
		20	99.58	87.63	85.26	83.88
		30	97.97	86.38	84.62	82.86
		40	97.37	86.38	84.37	81.93
		50	97.07	86.3	82.7	80.82
		60	96.83	85.45	80.63	77.58

## Sheet: Fig 5c
Figrure 5c
		Time(min)	MB only	pH=5	20uM	10mM
		0	100	100	100	100
		10	100	86.01	85.35	82.8
		20	99.58	83.88	81.44	74.46
		30	97.97	82.86	78.76	70.7
		40	97.37	81.93	78.02	68.09
		50	97.07	80.82	77.65	65.73
		60	96.83	77.58	75.8	63.69

## Sheet: Fig 5e
Figure 5e
	Concentration(ppm)	Fe/CDs@PPSNs	std.	Fe/CDs@PPSNs+H2O2	std.	Fe/CDs@PPSNs+NIR	std,	Fe/CDs@PPSNs+H2O2+NIR	std.
	0	100	3.5	100	5.86	100	3.11	100	5.04
	15.63	92.88	8.7	90.58	3.14	97.21	2.35	101.52	1.84
	31.25	89.99	6.1	88.36	5.47	89.05	2.03	94.04	4.86
	62.5	85.7	4.9	80.22	4.47	74.95	4.88	72.21	2.41
	125	84.08	2.1	80.86	2.4	25.32	3.59	20.82	2.7
	250	85.54	8	66.27	3.2	11.71	1.64	10.36	1.41

## Sheet: Fig 6c
Figure 6c
				Temperature(℃)
			Time(s)	NIR only	CDs@PPSNs+NIR	Fe/CDs@PPSNs+NIR
			0	0	0	0
			30	4.5	2	6.6
			60	6	5.1	9.8
			90	6.7	7.1	11.4
			120	7	7.4	13.3
			150	6.8	7.8	13.6
			180	6.9	8.2	14.5
			210	7	9.1	15
			240	7	9.2	16
			270	7	9.5	16.9
			300	6.8	10.2	17.4

[truncated: 31 more sheets: Fig 6d, Fig 6e, Fig 6f, Fig 6i, Fig 6j, Fig 6k, Supplementary Fig 4c, Supplementary Fig 5a, Supplementary Fig 5b, Supplementary Fig 6a, Supplementary Fig 6b, Supplementary Fig 10, Supplementary Fig 15, Supplementary Fig 16, Supplementary Fig 17, Supplementary Fig 18b, Supplementary Fig 21a, Supplementary Fig 21b, Supplementary Fig 24, Supplementary Fig 28a …]
